# Supplementary material for: An Integrated Approach to Uncover Driver Genes in Breast Cancer Methylation Genomes
Source: PLoS One. 2013 Apr 8;8(4):e61214. doi: 10.1371/journal.pone.0061214 (PMC3620319; doi:10.1371/journal.pone.0061214)
Supplement: Table S1 — Cancer-associated pathways. List of 37 cancer-associated pathways from KEGG and the literatures. (XLS) [file pone.0061214.s001.xls]

## Sheet: Supp Table 1
Supplymentary Table 1: cancer associated pathways
KEGG Entry_id	Pathway Name	Reference
		Pathway in cancer*	Hallmarks of cancer**
hsa03030	DNA replication	0	hallmark 1
hsa03410	Base excision repair	0	hallmark 7
hsa03420	Nucleotide excision repair	0	hallmark 7
hsa03430	Mismatch repair	0	hallmark 7
hsa03440	Homologous recombination	0	hallmark 7
hsa03450	Non-homologous end-joining	0	hallmark 7
hsa04010	MAPK signaling pathway	1	hallmark 1
hsa04012	ErbB signaling pathway	1	hallmark 1
hsa04070	Phosphatidylinositol signaling system	0	hallmark 1
hsa04150	mTOR signaling pathway	1	hallmark 1
hsa04310	Wnt signaling pathway	1	hallmark 2
hsa03320	PPAR signaling pathway	1	NA
hsa04330	Notch signaling pathway	0	hallmark 3
hsa04350	TGF-beta signaling pathway	1	hallmark 4,8,10
hsa04370	VEGF signaling pathway	1	hallmark 3
hsa04630	Jak-STAT signaling pathway	1	NA
hsa04110	Cell cycle	1	hallmark 1
hsa04115	p53 signaling pathway	1	hallmark 4,5,6,7
hsa04210	Apoptosis	1	hallmark 5
hsa04510	Focal adhesion	1	hallmark 4,9
hsa04520	Adherens junction	1	hallmark 9
hsa04640	Hematopoietic cell lineage	0	hallmark 8,10
hsa04610	Complement and coagulation cascades	0	hallmark 8,10
hsa04620	Toll-like receptor signaling pathway	0	hallmark 8,10
hsa04621	NOD-like receptor signaling pathway	0	hallmark 8,10
hsa04622	RIG-I-like receptor signaling pathway	0	hallmark 8,10
hsa04623	Cytosolic DNA-sensing pathway	0	hallmark 8,10
hsa04650	Natural killer cell mediated cytotoxicity	0	hallmark 8,10
hsa04612	Antigen processing and presentation	0	hallmark 8,10
hsa04660	T cell receptor signaling pathway	0	hallmark 8,10
hsa04662	B cell receptor signaling pathway	0	hallmark 8,10
hsa04664	Fc epsilon RI signaling pathway	0	hallmark 8,10
hsa04666	Fc gamma R-mediated phagocytosis	0	hallmark 8,10
hsa04670	Leukocyte transendothelial migration	0	hallmark 8,10
hsa04672	Intestinal immune network for IgA production	0	hallmark 8,10
hsa04062	Chemokine signaling pathway	0	hallmark 8,10
* part of 'pathway in cancer' in KEGG (1,TRUE; 0,FALSE)
** Hallmarks of cancer
1.Sustaining Proliferative Signaling
2.Enabling Replicative Immortality
3.Inducing Angiogenesis
4.Evading Growth Suppressors
5.Resisting Cell Death
6.Deregulating Celluar Energetics
7.Genome Instablity & Mutation
8.Avoiding Immune Destruction
9.Activating Invasion and Metastasis
10.Tumor-promoting Inflammation
